# Supplementary material for: Distinct characteristics of the gut virome in patients with osteoarthritis and gouty arthritis
Source: J Transl Med. 2024 Jun 13;22:564. doi: 10.1186/s12967-024-05374-6 (PMC11170907; doi:10.1186/s12967-024-05374-6)
Supplement: Supplementary file 6 — Supplementary Material 6. [file 12967_2024_5374_MOESM6_ESM.xlsx]

## Sheet: ST1
Sample ID	VLP metagenome sequencing		Assembly information						Virus identification		Bulk metagenome sequencing
	Number of reads	Data amount (Gbp)	Number of contigs (>2000 bp)	Total length (bp)	N50 length (bp)	N90 length (bp)	Max length (bp)	G+C content (%)	Number of viruses	Total length (bp)	Number of reads	Data amount (Gbp)
HC01	30743594	4.61	1221	7357880	7890	2597	174074	43.24	136	2159469	50772088	7.62
HC02	24404492	3.66	533	4147298	12977	2796	154606	41.69	188	3024289	59287368	8.89
HC03	25521640	3.83	2791	14652425	6446	2331	189903	41.01	271	3930559	58915304	8.84
HC04	29700362	4.46	3290	16270086	5744	2335	262173	46.87	199	3063430	47705022	7.16
HC05	23570146	3.54	737	3127193	4402	2205	52760	45.38	64	676677	51853852	7.78
HC06	25587076	3.84	632	6903273	20643	3840	182650	37.33	71	1127851	63994828	9.6
HC07	25325462	3.8	1016	4016046	3792	2198	97638	44.14	77	1020118	61673434	9.25
HC08	29024622	4.35	3270	14251824	4672	2299	185706	38.74	137	1967494	50792268	7.62
HC09	26607558	3.99	1261	5180320	4076	2230	71444	48.17	126	1540768	54304344	8.15
HC10	27247976	4.09	221	1397077	11289	2472	114116	39.97	64	862369	52241214	7.84
HC11	28518216	4.28	3208	16067403	6090	2348	105662	45.79	211	3090439	60772644	9.12
HC12	28000388	4.2	1316	6650415	5893	2324	117204	44	170	2092661	59297124	8.89
HC13	25326962	3.8	725	3020909	4292	2251	101502	46.67	110	1110021	55019038	8.25
HC14	25136368	3.77	1943	7839023	3971	2214	42953	41.46	48	447204	59155048	8.87
HC15	31509026	4.73	325	1746148	6172	2422	80810	48.26	55	737787	58334982	8.75
HC16	22989448	3.45	1424	7902266	7306	2330	136323	43.86	123	1756339	49606840	7.44
HC17	27512984	4.13	495	2746429	6577	2292	106185	43.38	124	1634226	50840556	7.63
HC18	29506834	4.43	2136	9345568	4648	2280	95569	47.64	229	2379273	61823324	9.27
HC19	35550330	5.33	1873	11061914	7727	2518	188921	45.01	250	3602031	76151784	11.42
HC20	27135748	4.07	2472	12632182	6011	2440	118074	47.9	295	3575035	91809096	13.77
HC21	24256528	3.64	1608	8783097	6462	2361	162691	44.75	246	3667488	135463440	20.32
HC22	27714238	4.16	2191	15077722	11451	2609	183799	45.6	261	4815942	87287804	13.09
HC23	27916366	4.19	2420	18766770	16363	2702	480116	45.33	214	2943065	92697086	13.9
HC24	63653164	9.55	4220	27049234	9988	2571	187608	50.5	197	3438169	59831942	8.97
HC25	63858958	9.58	5677	30313137	6117	2325	359214	46.46	180	2267393	60722192	9.11
HC26	63476400	9.52	5336	27360794	6282	2382	147682	45.6	309	4906594	51298406	7.69
HC27	67017340	10.05	5563	33563482	8214	2577	390310	50.48	216	2892492	70961004	10.64
HC28	63226746	9.48	9345	50556868	6470	2389	255657	49.25	419	4925058	77634474	11.65
HC29	22355456	3.35	608	3681467	8643	2402	103548	45.48	131	2081046	28944500	4.34
HC30	24639928	3.7	3920	19378040	5475	2325	170857	40.03	409	6798690	26533066	3.98
HC31	27612928	4.14	1621	10403321	9530	2501	138925	42.23	195	2540639	102480004	15.37
OA01	28391242	4.26	4283	23776588	6657	2480	158899	44.29	248	3158123	57268858	8.59
OA02	29204410	4.38	378	1920286	6027	2327	145830	43.34	54	613393	54122754	8.12
OA03	29456114	4.42	1808	9658980	6893	2311	99671	41.41	188	2310487	55220454	8.28
OA04	28539250	4.28	1456	7905764	6284	2534	158484	48.06	66	1202465	66557686	9.98
OA05	27417300	4.11	792	5401695	9014	2947	99512	38.41	75	1069791	64883472	9.73
OA06	27865726	4.18	535	3286820	10069	2450	118191	43.1	121	2006076	54353804	8.15
OA07	25907176	3.89	343	2017676	8066	2358	157332	43.94	62	1003354	52975142	7.95
OA08	27822500	4.17	1338	8290301	10211	2472	199764	42.73	113	1304866	57922618	8.69
OA09	30305616	4.55	78	604259	10387	3387	49686	43.97	37	434056	56685964	8.5
OA10	27129178	4.07	338	1836321	6416	2352	99213	43.59	46	691824	56506434	8.48
OA11	24307736	3.65	1211	9027584	20615	2536	180445	40.37	120	2603058	53107648	7.97
OA12	24314838	3.65	872	6173473	10619	2766	189834	39.82	117	2041112	66174976	9.93
OA13	29338678	4.4	1770	11275865	9010	2607	168557	41.59	251	3661647	63221586	9.48
OA14	24718662	3.71	2246	11419557	5849	2389	182827	44.4	136	1913956	55410988	8.31
OA15	28685436	4.3	988	6207641	9006	2452	188641	42.33	118	2618001	56540416	8.48
OA16	30626902	4.59	3323	18461078	7134	2422	145382	47.14	232	3498608	68310954	10.25
OA17	26391384	3.96	1192	4921175	3907	2199	187815	43.08	93	1596456	56730536	8.51
OA18	28572678	4.29	2500	15108291	10070	2385	134846	41.43	95	1277990	57507498	8.63
OA19	24493624	3.67	2838	14006293	5577	2362	110377	46.8	150	2169882	59082690	8.86
OA20	27199588	4.08	2871	14529739	5779	2355	124215	47.22	144	2026950	82470084	12.37
UA01	25586754	3.84	1154	8556076	12602	2694	98559	38.4	108	1333153	59638590	8.95
UA02	23228568	3.48	763	3420207	4343	2196	138511	46.52	78	1473841	65948040	9.89
UA03	30503268	4.58	728	10545092	35458	4975	543104	45.05	108	1665308	53031762	7.95
UA04	24691216	3.7	271	1555169	8367	2357	98429	43.04	38	586093	59895248	8.98
UA05	29279094	4.39	1149	8932930	14253	2808	153229	41.94	251	4003745	59610904	8.94
UA06	22931742	3.44	2026	8626014	4380	2295	150871	42.77	96	1552852	47846346	7.18
UA07	24753678	3.71	349	1868162	5907	2397	156733	42.38	94	1069138	52738936	7.91
UA08	30124926	4.52	291	1737792	6561	2442	183442	40.57	79	1076775	56710630	8.51
UA09	24116612	3.62	1239	10250327	20398	2747	153757	40.49	135	2025616	52134004	7.82
UA10	32194332	4.83	650	3125955	5429	2262	109723	45.37	115	1407682	51398598	7.71
UA11	29850792	4.48	1743	7860045	4670	2280	101390	44.43	163	2252341	49891354	7.48
UA12	28452446	4.27	2077	12821240	8587	2484	177176	43.54	189	3135492	48957706	7.34
UA13	28528774	4.28	1612	6596344	4009	2223	161470	42.45	108	1616270	57622818	8.64
UA14	29665696	4.45	2063	12335515	7299	2435	334521	43.6	198	3787212	76263486	11.44
UA15	33420696	5.01	1602	12279761	14768	2701	393070	47.26	204	2526735	75717268	11.36
UA16	28238540	4.24	3585	22444573	8648	2648	242884	46.56	214	3055159	69975294	10.5
UA17	35911816	5.39	350	1967132	6494	2371	95652	42.73	84	1035805	48070624	7.21
UA18	26366352	3.95	267	1194351	5714	2217	47349	44.14	64	562077	81299448	12.19
UA19	29291270	4.39	3435	12418690	3362	2163	131761	47.78	218	2583690	76838316	11.53
UA20	38573826	5.79	825	4116925	5548	2318	101250	41.28	107	1691739	79317386	11.9
UA21	26092604	3.91	861	3353279	3908	2203	97747	42.62	78	855134	76378214	11.46
UA22	26630316	3.99	1166	6333768	6936	2367	100413	42.02	107	1601760	81576582	12.24
UA23	38788814	5.82	3528	17134266	5427	2330	175562	46.37	277	3670580	75469088	11.32
UA24	25253190	3.79	1356	13637914	21303	3625	129392	41.27	187	2836341	69760380	10.46
UA25	26832116	4.02	1550	12953110	20994	2755	245664	43.33	183	3155717	69940882	10.49
UA27	27616980	4.14	1425	8757901	8170	2473	117751	43.9	126	1854884	69800236	10.47

## Sheet: ST2
Viral family	Avg. relative abundance (%)			OA vs. controls		UA vs. controls		OA vs. UA
	OA patients	UA patients	Healthy controls	pvalue	q	pvalue	q	pvalue	q
Anelloviridae	0.000187958	0.000705377	1.34546e-05	0.492884	0.292965	0.585748	0.805146	0.218069	0.6624
Autographiviridae	4.14965e-05	0.00510246	0.00392758	0.0151893	0.0834662	0.10688	0.493305	0.413347	0.788095
Circoviridae	2.35801e-05	0.000109829	0.00026247	0.497741	0.293843	0.893529	0.863075	0.635878	0.85122
Demerecviridae	8.13403e-08	0.00012608	3.05014e-07	0.725042	0.346697	0.513755	0.783746	0.821568	0.88084
Drexlerviridae	1.39489e-08	1.70868e-06	0.000359886	0.00013144	0.00166644	0.288733	0.670708	0.000996437	0.0242128
Flandersviridae	0.0225474	0.00323227	0.00399766	0.681016	0.332648	0.712496	0.834057	0.349811	0.758887
Geminiviridae	0	0	4.4863e-06	0.445429	0.283711	0.378541	0.727546	NA	NA
Genomoviridae	0.000206983	0.000107043	0.000981311	0.227886	0.220083	0.107301	0.493305	0.697873	0.862621
Gratiaviridae	9.06148e-06	0.000820679	4.39592e-05	0.262318	0.233251	0.741098	0.839433	0.600075	0.84373
Herelleviridae	8.99185e-05	0.000116885	2.01372e-05	0.77392	0.361618	0.91004	0.865224	0.5501	0.83192
Inoviridae	0.00484673	0.000709817	0.0333292	0.625789	0.317358	0.0712805	0.493305	0.256573	0.69775
Lavidaviridae	3.62943e-07	8.64632e-08	6.87977e-06	0.146737	0.177794	0.0677747	0.493305	0.850792	0.88446
Metaviridae	2.65497e-06	1.00104e-05	5.99524e-06	0.548502	0.302352	0.436687	0.754934	0.900203	0.890105
Microviridae	0.312175	0.117046	0.114763	0.0679853	0.125089	0.91772	0.866201	0.0780283	0.412477
Mimiviridae	1.30574e-06	2.17643e-06	4.04615e-06	0.526351	0.298782	0.147705	0.544168	0.543721	0.830282
Myoviridae	0.00300439	0.0127227	0.0148647	0.0807644	0.127995	0.594162	0.807374	0.361331	0.764766
Parvoviridae	0	0	1.03585e-05	0.263334	0.233608	0.200005	0.59578	NA	NA
p-crAss-like	0.0440762	0.0437901	0.0168805	0.0352709	0.110399	0.0327124	0.493305	0.886619	0.888609
Phycodnaviridae	2.73206e-05	4.29985e-05	0.000110927	0.798892	0.368981	0.860453	0.858555	0.666538	0.857085
Pithoviridae	0.000922484	0.000456794	0.000947624	0.315371	0.249899	0.112647	0.493305	0.0199462	0.24234
Podoviridae	0.0065368	0.0180048	0.0193618	0.188105	0.201734	0.478834	0.771577	0.60591	0.845002
Poxviridae	0	0	1.70791e-06	0.445429	0.283711	0.378541	0.727546	NA	NA
Quimbyviridae	0.00843389	0.00942955	0.00828638	0.305001	0.246936	0.274771	0.65967	0.886619	0.888609
Redondoviridae	2.20344e-06	4.79284e-05	2.24312e-06	0.890915	0.394707	0.672333	0.825871	0.638637	0.851767
Salasmaviridae	0.0241328	0.00134078	0.00350363	0.451443	0.284956	0.974433	0.872999	0.340535	0.753935
Schitoviridae	1.25621e-06	3.5462e-05	0.00012159	0.0738877	0.12654	0.872899	0.86029	0.0643262	0.390771
Siphoviridae	0.0337434	0.0781801	0.0880622	0.0520088	0.119809	0.905116	0.86459	0.147926	0.570994
Tectiviridae	4.98306e-08	1.20392e-05	1.42718e-05	0.0483568	0.118205	0.22648	0.615039	0.414499	0.78856
Virgaviridae	5.39309e-05	0.0042678	2.80578e-05	0.619127	0.31616	0.212921	0.605621	0.670728	0.857851
Zobellviridae	0	0.00205039	4.20122e-06	0.102154	0.143905	0.464173	0.766051	0.0423814	0.34202

## Sheet: ST3
vOTU ID	Taxonomic classification	Host assignment	Enriched in	Avg. abundance in controls (%)	Avg. abundance in OA (%)	pvalue	q
v1425	unclassified	Acutalibacteraceae,Lachnospiraceae	control	0.000426789	1.60167e-05	0.0201354	0.0720258
v1205	unclassified	Bacteroidaceae	control	0.00268608	0	0.0402267	0.108004
v09f8	unclassified	Bacteroidaceae	control	0.000311206	0.000254203	0.0346753	0.0989718
v1535	unclassified	Bacteroidaceae	control	0.00108948	3.37408e-06	0.0285931	0.0880271
v1670	unclassified	Bacteroidaceae	control	0.0022685	9.46356e-08	0.0242937	0.0800151
v0a30	unclassified	Bacteroidaceae	control	0.000191115	6.8119e-05	0.0177756	0.0669075
v157a	unclassified	Bacteroidaceae	control	0.000383316	6.20982e-08	0.0122905	0.053606
v0735	unclassified	Bacteroidaceae	control	0.00195034	0	0.00936534	0.0452647
v169d	unclassified	Bacteroidaceae	control	0.000171632	1.17067e-06	0.00577522	0.035043
v0faa	unclassified	Bacteroidaceae	control	0.0093956	0	0.00193242	0.0217298
v07a4	unclassified	Bacteroidaceae	control	0.00054777	1.87513e-06	0.000570369	0.0147025
v0a8a	unclassified	Bacteroidaceae	control	0.000196908	2.87034e-07	5.29625e-05	0.00660546
v135d	Siphoviridae	Bacteroidaceae,Muribaculaceae	control	0.000582616	0.000179075	0.0348941	0.0993454
v0ed0	unclassified	Bifidobacteriaceae	control	0.000171195	3.13978e-07	0.0356553	0.100631
v0a9a	unclassified	Bifidobacteriaceae,Xanthomonadaceae	control	0.0003747	1.9298e-05	0.0398208	0.107379
v1528	Siphoviridae	F082	control	0.00158907	1.6302e-05	0.032465	0.095089
v122a	Siphoviridae	Lachnospiraceae	control	0.000364405	1.8226e-06	0.0479732	0.119124
v11e4	Siphoviridae	Lachnospiraceae	control	0.000528882	2.46121e-06	0.00572701	0.0349404
v11e1	unclassified	Lachnospiraceae	control	0.000374845	1.03097e-05	0.0491314	0.12071
v1308	unclassified	Lachnospiraceae	control	0.000223755	0	0.0250114	0.0812675
v1819	unclassified	Lachnospiraceae	control	0.000352343	4.00422e-07	0.0113972	0.0510938
v0684	unclassified	Lachnospiraceae	control	0.000223333	7.21387e-07	0.00829552	0.0426644
v0f21	unclassified	Lachnospiraceae	control	0.0022834	8.36584e-06	0.00571758	0.0349202
v079c	Microviridae	multiple	control	0.0174847	0	0.0402267	0.108004
v1170	Myoviridae	multiple	control	0.000309373	2.85134e-05	0.0120637	0.0529811
v1285	unclassified	multiple	control	0.000155155	1.61921e-05	0.046901	0.117626
v13ec	Siphoviridae	Oscillospiraceae	control	0.00188265	1.07017e-07	0.0400549	0.10774
v0fe3	unclassified	Pseudomonadaceae	control	0.000578686	3.78107e-05	0.0437717	0.113246
v12db	Microviridae	Ruminococcaceae	control	0.00038839	0	0.0250114	0.0812675
v0876	Microviridae	Ruminococcaceae	control	0.000617218	0	0.00561988	0.0347083
v116a	Microviridae	Ruminococcaceae	control	0.000561566	0	0.00561988	0.0347083
v14f2	Myoviridae	Ruminococcaceae	control	0.000325603	1.03678e-05	0.0249054	0.0810846
v1764	Podoviridae	Ruminococcaceae	control	0.000162012	1.12784e-05	0.0311134	0.0926127
v0997	unclassified	Ruminococcaceae	control	0.000220963	4.5151e-05	0.0460856	0.116466
v1254	unclassified	Ruminococcaceae	control	0.000180309	1.39191e-05	0.0456757	0.115907
v1156	unclassified	Ruminococcaceae	control	0.000370085	6.78931e-08	0.0443532	0.114069
v1283	unclassified	Ruminococcaceae	control	0.000183776	2.27568e-05	0.0382836	0.104959
v1157	unclassified	Ruminococcaceae	control	0.000305382	4.21035e-07	0.0354162	0.100229
v116b	unclassified	Ruminococcaceae	control	0.000370677	3.01491e-08	0.0289091	0.0885895
v10a1	Drexlerviridae	unknown	control	0.000174244	1.39489e-08	0.000906558	0.0173991
v1458	Flandersviridae	unknown	control	0.000361773	9.23668e-06	0.0259782	0.0831649
v0734	Inoviridae	unknown	control	0.00121338	0	0.0153967	0.0613736
v116e	Inoviridae	unknown	control	0.00108281	0	0.00193242	0.0217298
v1148	Inoviridae	unknown	control	0.0285393	1.87328e-07	0.00184162	0.0214893
v0aa6	Microviridae	unknown	control	0.00178218	7.90023e-07	0.0338268	0.0975048
v06df	Microviridae	unknown	control	0.00062289	7.53794e-07	0.0178988	0.0671774
v1063	Microviridae	unknown	control	0.000249789	0	0.0153967	0.0613736
v072b	Microviridae	unknown	control	0.0148917	0	0.00936534	0.0452647
v1365	Microviridae	unknown	control	0.000242795	0	0.00936534	0.0452647
v10b9	Microviridae	unknown	control	0.000372294	0	0.00561988	0.0347083
v14af	p_crAss-like	unknown	control	0.000621066	4.02818e-08	0.00274573	0.0253044
v1431	p_crAss-like	unknown	control	0.000220819	0	0.00193242	0.0217298
v11e6	Siphoviridae	unknown	control	0.000263353	8.87322e-08	0.0441626	0.113801
v17b4	Siphoviridae	unknown	control	0.000202581	2.06488e-06	0.0145804	0.059465
v0a03	Siphoviridae	unknown	control	0.000230308	4.48356e-08	0.00870327	0.0436938
v0875	Siphoviridae	unknown	control	0.0016745	0	0.00561988	0.0347083
v153f	Siphoviridae	unknown	control	0.000181868	1.88807e-07	0.0030628	0.0267727
v0a12	Siphoviridae	unknown	control	0.0002608	0	0.00110466	0.0185706
v06e3	unclassified	unknown	control	0.00454869	1.19333e-05	0.0456757	0.115907
v113d	unclassified	unknown	control	0.000908328	2.47751e-06	0.045199	0.11525
v12e7	unclassified	unknown	control	0.000164511	1.51865e-05	0.0401907	0.107949
v10cb	unclassified	unknown	control	0.000248804	9.09989e-07	0.0400549	0.10774
v11f7	unclassified	unknown	control	0.000383299	2.49553e-05	0.0298995	0.0903193
v0a0a	unclassified	unknown	control	0.000669476	0	0.0250114	0.0812675
v12fe	unclassified	unknown	control	0.000236353	0	0.0250114	0.0812675
v10b5	unclassified	unknown	control	0.00042291	1.03989e-06	0.0226858	0.0770807
v0bda	unclassified	unknown	control	0.000280496	3.01981e-05	0.0221334	0.0760293
v097a	unclassified	unknown	control	0.00399321	3.04453e-06	0.0213964	0.0745901
v0f98	unclassified	unknown	control	0.028936	1.77455e-06	0.0191207	0.0698631
v12ee	unclassified	unknown	control	0.000182101	1.00234e-07	0.0182892	0.0680222
v05bc	unclassified	unknown	control	0.000916164	0	0.0153967	0.0613736
v0720	unclassified	unknown	control	0.0262529	0	0.0153967	0.0613736
v12d9	unclassified	unknown	control	0.000497409	0	0.0153967	0.0613736
v12dd	unclassified	unknown	control	0.000170369	0	0.0153967	0.0613736
v133e	unclassified	unknown	control	0.0175713	0	0.0153967	0.0613736
v11d6	unclassified	unknown	control	0.00019591	3.48245e-07	0.0106932	0.0490831
v129d	unclassified	unknown	control	0.000518016	5.5568e-08	0.010601	0.0488304
v0f00	unclassified	unknown	control	0.000187666	1.363e-08	0.00983642	0.0466648
v0736	unclassified	unknown	control	0.00617341	0	0.00936534	0.0452647
v1287	unclassified	unknown	control	0.000517257	0	0.00936534	0.0452647
v18b4	unclassified	unknown	control	0.00444402	0	0.00936534	0.0452647
v18c0	unclassified	unknown	control	0.00570054	0	0.00936534	0.0452647
v1a9f	unclassified	unknown	control	0.00298099	0	0.00936534	0.0452647
v07b0	unclassified	unknown	control	0.000716279	7.20365e-05	0.00933996	0.0452067
v12ef	unclassified	unknown	control	0.000293375	5.61302e-08	0.00651277	0.0375019
v12d6	unclassified	unknown	control	0.021815	0.000112851	0.00648149	0.0374003
v0af6	unclassified	unknown	control	0.000158018	1.32098e-05	0.00605173	0.0359594
v0737	unclassified	unknown	control	0.0014092	0	0.00561988	0.0347083
v1356	unclassified	unknown	control	0.000327672	0	0.00561988	0.0347083
v14df	unclassified	unknown	control	0.00543452	0	0.00561988	0.0347083
v1736	unclassified	unknown	control	0.000588678	0	0.00561988	0.0347083
v0a0c	unclassified	unknown	control	0.000185998	4.74709e-08	0.00558558	0.0346328
v0f80	unclassified	unknown	control	0.000947082	8.56341e-07	0.00521977	0.0337888
v115a	unclassified	unknown	control	0.000300406	1.20935e-07	0.00425755	0.0311676
v06af	unclassified	unknown	control	0.000209884	3.41751e-06	0.00333468	0.0279164
v073c	unclassified	unknown	control	0.00292445	0	0.00332226	0.0278663
v12f7	unclassified	unknown	control	0.000435471	3.31557e-06	0.00296939	0.0263561
v0a9b	unclassified	unknown	control	0.00017102	1.5441e-05	0.00219523	0.0223369
v0fb1	unclassified	unknown	control	0.000762364	0	0.00193242	0.0217298
v11c8	unclassified	unknown	control	0.000396935	0	0.00193242	0.0217298
v12e3	unclassified	unknown	control	0.000337936	0	0.00193242	0.0217298
v1305	unclassified	unknown	control	0.000543358	0	0.00193242	0.0217298
v138f	unclassified	unknown	control	0.00031948	2.10934e-06	0.00154029	0.0205425
v130f	unclassified	unknown	control	0.000392779	0	0.00110466	0.0185706
v07f6	unclassified	unknown	control	0.00021363	2.60452e-07	0.000962331	0.0177187
v144c	unclassified	unknown	control	0.000202102	9.3938e-07	0.000793771	0.0166624
v13ef	unclassified	unknown	control	0.000863508	9.12254e-08	0.000723733	0.0161311
v0722	unclassified	unknown	control	0.018532	6.54518e-08	0.000515805	0.0142457
v1159	unclassified	unknown	control	0.000324937	2.57053e-07	0.000437967	0.0138121
v0efd	Flandersviridae	Bacteroidaceae	OA	0.0002994	0.0104744	0.0421873	0.110951
v1400	Flandersviridae	Bacteroidaceae	OA	0.000389301	0.0057596	0.0183055	0.0680573
v02c2	Microviridae	Bacteroidaceae	OA	1.4676e-07	0.000515882	0.020132	0.0720187
v036e	unclassified	Bacteroidaceae	OA	1.47878e-07	0.000511027	0.0292458	0.0891831
v00e2	Microviridae	Burkholderiaceae	OA	0	0.000699834	0.0295551	0.0897234
v1186	Siphoviridae	Fusobacteriaceae,Tannerellaceae	OA	0.000234882	0.00118118	0.0171383	0.0654864
v0147	Siphoviridae	Lachnospiraceae	OA	6.0142e-06	0.00819589	0.0499163	0.121766
v0090	Siphoviridae	Lachnospiraceae	OA	2.27196e-06	0.000393883	0.0318499	0.093972
v01f4	unclassified	Lachnospiraceae	OA	0	0.000381558	0.000496255	0.0141473
v02ae	Microviridae	Muribaculaceae	OA	0	0.000281574	0.00399231	0.03032
v00f1	unclassified	Oscillospiraceae	OA	0	0.00587273	0.0295551	0.0897234
v0180	Microviridae	Selenomonadaceae	OA	0	0.0169969	0.000496255	0.0141473
v0103	Microviridae	Tannerellaceae	OA	0	0.000534768	0.0109323	0.0497302
v017f	Microviridae	Tannerellaceae	OA	1.19485e-07	0.0258104	0.00210282	0.0221371
v0164	Microviridae	Tannerellaceae	OA	0	0.000353147	0.00142681	0.0201118
v00c4	Inoviridae	unknown	OA	0	0.00251314	0.0109323	0.0497302
v028e	Inoviridae	unknown	OA	0	0.00122169	0.000496255	0.0141473
v0114	Microviridae	unknown	OA	2.05645e-05	0.00727641	0.031929	0.0941165
v0276	Microviridae	unknown	OA	2.90029e-06	0.00629149	0.0226128	0.076943
v0200	Microviridae	unknown	OA	4.07339e-06	0.000352415	0.0159652	0.0627547
v0187	Microviridae	unknown	OA	1.7691e-06	0.00493121	0.00762854	0.0408675
v038d	Microviridae	unknown	OA	0.000100511	0.00137518	0.00742428	0.0402869
v01fd	Microviridae	unknown	OA	3.3652e-06	0.00146938	0.0036998	0.0293083
v02e6	Microviridae	unknown	OA	4.24282e-06	0.00974812	0.00351368	0.028618
v02d4	Microviridae	unknown	OA	4.07461e-07	0.00189802	0.00327135	0.0276588
v01f9	Microviridae	unknown	OA	2.78283e-08	0.0324887	0.00197875	0.0218459
v0201	Microviridae	unknown	OA	0	0.00399864	0.000496255	0.0141473
v0189	Microviridae	unknown	OA	0	0.0372684	0.000167288	0.0104136
v0185	Microviridae	unknown	OA	0	0.0491067	5.44774e-05	0.00660546
v00bb	p_crAss-like	unknown	OA	3.68433e-08	0.00460126	6.10208e-05	0.00660546
v020a	Quimbyviridae	unknown	OA	4.07878e-06	0.0010406	0.00193305	0.0217314
v00db	unclassified	unknown	OA	1.69063e-07	0.00220566	0.0454805	0.115639
v00bc	unclassified	unknown	OA	0	0.00310224	0.0295551	0.0897234
v0362	unclassified	unknown	OA	1.50349e-07	0.000783756	0.0271348	0.0853624
v02fc	unclassified	unknown	OA	0.000134552	0.00023917	0.0217849	0.075354
v0352	unclassified	unknown	OA	1.04466e-05	0.00425428	0.0195903	0.0708753
v0518	unclassified	unknown	OA	1.11071e-07	0.000334295	0.0165666	0.0641743
v026d	unclassified	unknown	OA	1.52363e-06	0.000408687	0.0125317	0.0542612
v0181	unclassified	unknown	OA	7.89801e-08	0.00733517	0.00581382	0.0351243
v025f	unclassified	unknown	OA	4.29018e-06	0.000559905	0.00368867	0.0292681
v056b	unclassified	unknown	OA	3.17987e-06	0.0140612	0.00343678	0.0283213
v0183	unclassified	unknown	OA	3.11999e-05	0.0218861	0.00215475	0.022251
v025e	unclassified	unknown	OA	2.07787e-05	0.000826941	0.000945292	0.0176238
v0259	unclassified	unknown	OA	1.13031e-07	0.0318016	0.000660448	0.0155912
v01ea	unclassified	unknown	OA	0	0.0012901	0.000496255	0.0141473
v01ef	unclassified	unknown	OA	0	0.00259103	0.000496255	0.0141473
v01fe	unclassified	unknown	OA	0	0.000539154	0.000496255	0.0141473
v0394	unclassified	unknown	OA	4.48914e-08	0.00361981	6.8334e-05	0.00660546

## Sheet: ST4
Protein family	Occurrence rate in control-enriched vOTUs	Occurrence rate in OA-enriched vOTUs	p-value	q
PF02305.18: Phage_F	0.330275	0.625	0.000798672	0.255575
PF01381.23: HTH_3	0.0917431	0.104167	0.775646	1
K03111: ssb; single-strand DNA-binding protein	0.0642202	0.0416667	0.723005	1
K08640: E3.4.17.14; zinc D-Ala-D-Ala carboxypeptidase	0.0642202	0.104167	0.5147	1
PF05352.13: Phage_connector	0.0642202	0.0208333	0.436359	1
PF05894.13: Podovirus_Gp16	0.0642202	0.0208333	0.436359	1
K01448: amiABC; N-acetylmuramoyl-L-alanine amidase	0.0550459	0.0208333	0.676482	1
K06909: xtmB; phage terminase large subunit	0.0550459	0.0625	1	1
K07741: antB; anti-repressor protein	0.0550459	0.0833333	0.495615	1
PF16838.6: Caud_tail_N	0.0550459	0.0208333	0.676482	1
K00558: DNMT1, dcm; DNA (cytosine-5)-methyltransferase 1	0.0458716	0.0833333	0.457192	1
K04763: xerD; integrase/recombinase XerD	0.0458716	0.0625	0.700925	1
K07273: acm; lysozyme	0.0458716	0.0208333	0.667678	1
K14059: int; integrase	0.0458716	0.0208333	0.667678	1
PF05382.14: Amidase_5	0.0458716	0	0.324062	1
PF13392.7: HNH_3	0.0458716	0.0208333	0.667678	1
PF18013.2: Phage_lysozyme2	0.0458716	0	0.324062	1
PF05133.15: Phage_prot_Gp6	0.0366972	0.0208333	1	1
PF13884.7: Peptidase_S74	0.0366972	0	0.313765	1
K01447: xlyAB; N-acetylmuramoyl-L-alanine amidase	0.0275229	0.0625	0.37071	1
K03088: rpoE; RNA polymerase sigma-70 factor, ECF subfamily	0.0275229	0	0.553464	1
K03465: thyX, thy1; thymidylate synthase (FAD)	0.0275229	0	0.553464	1
K03497: parB, spo0J; ParB family transcriptional regulator	0.0275229	0	0.553464	1
PF00877.20: NLPC_P60	0.0275229	0	0.553464	1
PF01391.19: Collagen	0.0275229	0	0.553464	1
PF03175.14: DNA_pol_B_2	0.0275229	0.0208333	1	1
PF04404.13: ERF	0.0275229	0.0416667	0.641753	1
PF04448.13: DUF551	0.0275229	0.0208333	1	1
PF05065.14: Phage_capsid	0.0275229	0.0208333	1	1
PF05105.13: Phage_holin_4_1	0.0275229	0.0416667	0.641753	1
PF06114.14: Peptidase_M78	0.0275229	0	0.553464	1
PF06152.12: Phage_min_cap2	0.0275229	0.0208333	1	1
PF06854.12: Phage_Gp15	0.0275229	0.0208333	1	1
PF08291.12: Peptidase_M15_3	0.0275229	0	0.553464	1
PF12684.8: DUF3799	0.0275229	0	0.553464	1
PF13148.7: DUF3987	0.0275229	0	0.553464	1
PF13479.7: AAA_24	0.0275229	0	0.553464	1
PF14354.7: Lar_restr_allev	0.0275229	0	0.553464	1
PF16079.6: Phage_holin_5_2	0.0275229	0.0416667	0.641753	1
K00571: E2.1.1.72; site-specific DNA-methyltransferase (adenine-specific)	0.0183486	0.0208333	1	1
K00986: ltrA; RNA-directed DNA polymerase	0.0183486	0.0416667	0.586326	1
K01185: E3.2.1.17; lysozyme	0.0183486	0	1	1
K01520: dut, DUT; dUTP pyrophosphatase	0.0183486	0.0416667	0.586326	1
K02314: dnaB; replicative DNA helicase	0.0183486	0	1	1
K02315: dnaC; DNA replication protein DnaC	0.0183486	0.0416667	0.586326	1
K02335: polA; DNA polymerase I	0.0183486	0.0208333	1	1
K06400: spoIVCA; site-specific DNA recombinase	0.0183486	0.0416667	0.586326	1
K06919: K06919; putative DNA primase/helicase	0.0183486	0	1	1
K07455: recT; recombination protein RecT	0.0183486	0	1	1
K09961: K09961; uncharacterized protein	0.0183486	0	1	1
K19789: radD; DNA repair protein RadD	0.0183486	0	1	1
PF00004.30: AAA	0.0183486	0	1	1
PF00149.29: Metallophos	0.0183486	0	1	1
PF00176.24: SNF2_N	0.0183486	0	1	1
PF00271.32: Helicase_C	0.0183486	0	1	1
PF00542.20: Ribosomal_L12	0.0183486	0	1	1
PF00847.21: AP2	0.0183486	0	1	1
PF01076.20: Mob_Pre	0.0183486	0	1	1
PF01719.18: Rep_2	0.0183486	0.0208333	1	1
PF01807.21: zf-CHC2	0.0183486	0	1	1
PF03237.16: Terminase_6	0.0183486	0	1	1
PF03432.15: Relaxase	0.0183486	0	1	1
PF03496.15: ADPrib_exo_Tox	0.0183486	0	1	1
PF03864.16: Phage_cap_E	0.0183486	0.0208333	1	1
PF04233.15: Phage_Mu_F	0.0183486	0.0208333	1	1
PF04860.13: Phage_portal	0.0183486	0.0416667	0.586326	1
PF05707.13: Zot	0.0183486	0.0208333	1	1
PF05713.12: MobC	0.0183486	0	1	1
PF05869.12: Dam	0.0183486	0	1	1
PF06356.12: DUF1064	0.0183486	0.0208333	1	1
PF06810.12: Phage_GP20	0.0183486	0.0208333	1	1
PF07453.14: NUMOD1	0.0183486	0	1	1
PF07463.12: NUMOD4	0.0183486	0.0208333	1	1
PF09674.11: DUF2400	0.0183486	0	1	1
PF11114.9: Minor_capsid_2	0.0183486	0.0208333	1	1
PF12869.8: tRNA_anti-like	0.0183486	0	1	1
PF12957.8: DUF3846	0.0183486	0	1	1
PF13443.7: HTH_26	0.0183486	0.0208333	1	1
PF13472.7: Lipase_GDSL_2	0.0183486	0	1	1
PF14386.7: DUF4417	0.0183486	0.0416667	0.586326	1
PF17289.3: Terminase_6C	0.0183486	0	1	1
PF17427.3: Phi29_Phage_SSB	0.0183486	0.0208333	1	1
PF18316.2: S-l_SbsC_C	0.0183486	0	1	1
PF18897.1: DUF5653	0.0183486	0	1	1
PF18909.1: DUF5664	0.0183486	0	1	1
PF18925.1: DUF5675	0.0183486	0	1	1
K00059: fabG, OAR1; 3-oxoacyl-[acyl-carrier protein] reductase	0.00917431	0	1	1
K00763: pncB, NAPRT1; nicotinate phosphoribosyltransferase	0.00917431	0	1	1
K00969: nadD; nicotinate-nucleotide adenylyltransferase	0.00917431	0	1	1
K01126: E3.1.4.46, glpQ, ugpQ; glycerophosphoryl diester phosphodiesterase	0.00917431	0	1	1
K01144: E3.1.11.5; exodeoxyribonuclease V	0.00917431	0	1	1
K01156: res; type III restriction enzyme	0.00917431	0	1	1
K01174: nuc; micrococcal nuclease	0.00917431	0	1	1
K01493: comEB; dCMP deaminase	0.00917431	0	1	1
K01768: E4.6.1.1; adenylate cyclase	0.00917431	0	1	1
K01916: nadE; NAD+ synthase	0.00917431	0	1	1
K01939: purA, ADSS; adenylosuccinate synthase	0.00917431	0	1	1
K01990: ABC-2.A; ABC-2 type transport system ATP-binding protein	0.00917431	0	1	1
K02217: ftnA, ftn; ferritin	0.00917431	0	1	1
K02316: dnaG; DNA primase	0.00917431	0	1	1
K02342: dnaQ; DNA polymerase III subunit epsilon	0.00917431	0	1	1
K03086: rpoD; RNA polymerase primary sigma factor	0.00917431	0	1	1
K03469: rnhA, RNASEH1; ribonuclease HI	0.00917431	0.0208333	0.519353	1
K03496: parA, soj; chromosome partitioning protein	0.00917431	0	1	1
K03546: sbcC, rad50; DNA repair protein SbcC/Rad50	0.00917431	0	1	1
K03574: mutT, NUDT15, MTH2; 8-oxo-dGTP diphosphatase	0.00917431	0	1	1
K03651: cpdA; 3,5-cyclic-AMP phosphodiesterase	0.00917431	0	1	1
K03734: apbE; FAD:protein FMN transferase	0.00917431	0	1	1
K03892: arsR; ArsR family transcriptional regulator	0.00917431	0	1	1
K04068: nrdG; anaerobic ribonucleoside-triphosphate reductase activating protein	0.00917431	0	1	1
K04651: hypA, hybF; hydrogenase nickel incorporation protein HypA/HybF	0.00917431	0	1	1
K05521: draG; ADP-ribosyl-[dinitrogen reductase] hydrolase	0.00917431	0	1	1
K06158: ABCF3; ATP-binding cassette, subfamily F, member 3	0.00917431	0	1	1
K06191: nrdH; glutaredoxin-like protein NrdH	0.00917431	0	1	1
K06904: K06904; uncharacterized protein	0.00917431	0.0208333	0.519353	1
K06941: rlmN; 23S rRNA (adenine2503-C2)-methyltransferase	0.00917431	0	1	1
K07316: mod; adenine-specific DNA-methyltransferase	0.00917431	0	1	1
K07448: mrr; restriction system protein	0.00917431	0	1	1
K07473: dinJ; DNA-damage-inducible protein J	0.00917431	0	1	1
K07474: xtmA; phage terminase small subunit	0.00917431	0.0416667	0.221662	1
K07482: K07482; transposase, IS30 family	0.00917431	0	1	1
K07483: K07483; transposase	0.00917431	0.0208333	0.519353	1
K07484: K07484; transposase	0.00917431	0	1	1
K07486: K07486; transposase	0.00917431	0	1	1
K07496: K07496; putative transposase	0.00917431	0	1	1
K07497: K07497; putative transposase	0.00917431	0.0208333	0.519353	1
K07696: nreC; two-component system, NarL family, response regulator NreC	0.00917431	0	1	1
K07729: K07729; putative transcriptional regulator	0.00917431	0	1	1
K08217: mef; MFS transporter, DHA3 family, macrolide efflux protein	0.00917431	0	1	1
K08281: pncA; nicotinamidase/pyrazinamidase	0.00917431	0	1	1
K09005: K09005; uncharacterized protein	0.00917431	0	1	1
K09960: K09960; uncharacterized protein	0.00917431	0	1	1
K10747: LIG1; DNA ligase 1	0.00917431	0	1	1
K12063: traC; conjugal transfer ATP-binding protein TraC	0.00917431	0	1	1
K12132: prkC, stkP; eukaryotic-like serine/threonine-protein kinase	0.00917431	0	1	1
K13525: VCP, CDC48; transitional endoplasmic reticulum ATPase	0.00917431	0	1	1
K14060: pinR; putative DNA-invertase from lambdoid prophage Rac	0.00917431	0.0208333	0.519353	1
K14415: RTCB, rtcB; tRNA-splicing ligase RtcB (3-phosphate/5-hydroxy nucleic acid ligase)	0.00917431	0	1	1
K17247: msrQ; methionine sulfoxide reductase heme-binding subunit	0.00917431	0	1	1
K17680: PEO1; twinkle protein	0.00917431	0	1	1
K17892: FTRC; ferredoxin-thioredoxin reductase catalytic chain	0.00917431	0	1	1
K18138: acrB, mexB, adeJ, smeE, mtrD, cmeB; multidrug efflux pump	0.00917431	0	1	1
K19036: IGHMBP2; ATP-dependent RNA/DNA helicase IGHMBP2	0.00917431	0	1	1
K19092: parE1_3_4; toxin ParE1/3/4	0.00917431	0	1	1
K19545: lnuA_C_D_E, lin; lincosamide nucleotidyltransferase A/C/D/E	0.00917431	0	1	1
K21471: cwlO; peptidoglycan DL-endopeptidase CwlO	0.00917431	0	1	1
K21636: nrdD; ribonucleoside-triphosphate reductase (formate)	0.00917431	0	1	1
K22300: dicA; HTH-type transcriptional regulator, cell division transcriptional repressor	0.00917431	0	1	1
PF00145.18: DNA_methylase	0.00917431	0	1	1
PF00583.26: Acetyltransf_1	0.00917431	0.0208333	0.519353	1
PF00589.23: Phage_integrase	0.00917431	0	1	1
PF00753.28: Lactamase_B	0.00917431	0	1	1
PF01051.22: Rep_3	0.00917431	0	1	1
PF01096.19: TFIIS_C	0.00917431	0	1	1
PF01145.26: Band_7	0.00917431	0	1	1
PF01507.20: PAPS_reduct	0.00917431	0	1	1
PF01520.19: Amidase_3	0.00917431	0	1	1
PF01527.21: HTH_Tnp_1	0.00917431	0	1	1
PF01541.25: GIY-YIG	0.00917431	0.0208333	0.519353	1
PF01580.19: FtsK_SpoIIIE	0.00917431	0	1	1
PF01743.21: PolyA_pol	0.00917431	0	1	1
PF01832.21: Glucosaminidase	0.00917431	0	1	1
PF02195.19: ParBc	0.00917431	0	1	1
PF02368.19: Big_2	0.00917431	0	1	1
PF02467.17: Whib	0.00917431	0	1	1
PF02534.15: T4SS-DNA_transf	0.00917431	0	1	1
PF02556.15: SecB	0.00917431	0	1	1
PF02732.16: ERCC4	0.00917431	0	1	1
PF02810.16: SEC-C	0.00917431	0	1	1
PF03354.16: Terminase_1	0.00917431	0	1	1
PF03767.15: Acid_phosphat_B	0.00917431	0	1	1
PF03796.16: DnaB_C	0.00917431	0.0208333	0.519353	1
PF04266.15: ASCH	0.00917431	0	1	1
PF04447.13: DUF550	0.00917431	0	1	1
PF04586.18: Peptidase_S78	0.00917431	0	1	1
PF04688.14: Holin_SPP1	0.00917431	0	1	1
PF04851.16: ResIII	0.00917431	0	1	1
PF04883.13: HK97-gp10_like	0.00917431	0	1	1
PF05037.14: DUF669	0.00917431	0	1	1
PF05100.13: Phage_tail_L	0.00917431	0	1	1
PF05204.15: Hom_end	0.00917431	0	1	1
PF05257.17: CHAP	0.00917431	0	1	1
PF05464.12: Phi-29_GP4	0.00917431	0	1	1
PF05521.12: Phage_H_T_join	0.00917431	0	1	1
PF05565.12: Sipho_Gp157	0.00917431	0	1	1
PF05709.12: Sipho_tail	0.00917431	0	1	1
PF05766.13: NinG	0.00917431	0	1	1
PF05772.13: NinB	0.00917431	0	1	1
PF05838.13: Glyco_hydro_108	0.00917431	0	1	1
PF05866.12: RusA	0.00917431	0.0208333	0.519353	1
PF06054.12: CoiA	0.00917431	0	1	1
PF06725.12: 3D	0.00917431	0	1	1
PF06791.14: TMP_2	0.00917431	0	1	1
PF06805.13: Lambda_tail_I	0.00917431	0	1	1
PF06970.12: RepA_N	0.00917431	0	1	1
PF07853.12: DUF1648	0.00917431	0	1	1
PF07872.12: DUF1659	0.00917431	0.0208333	0.519353	1
PF07883.12: Cupin_2	0.00917431	0	1	1
PF08000.12: bPH_1	0.00917431	0	1	1
PF08273.13: Prim_Zn_Ribbon	0.00917431	0	1	1
PF08281.13: Sigma70_r4_2	0.00917431	0	1	1
PF08748.12: Phage_TAC_4	0.00917431	0	1	1
PF08765.12: Mor	0.00917431	0.0208333	0.519353	1
PF08774.12: VRR_NUC	0.00917431	0	1	1
PF08813.12: Phage_tail_3	0.00917431	0	1	1
PF09035.11: Tn916-Xis	0.00917431	0	1	1
PF09355.11: Phage_Gp19	0.00917431	0	1	1
PF09374.11: PG_binding_3	0.00917431	0	1	1
PF09424.11: YqeY	0.00917431	0	1	1
PF09471.11: Peptidase_M64	0.00917431	0	1	1
PF09588.11: YqaJ	0.00917431	0.0416667	0.221662	1
PF09643.11: YopX	0.00917431	0.0208333	0.519353	1
PF09675.11: Chlamy_scaf	0.00917431	0.0416667	0.221662	1
PF09718.11: Tape_meas_lam_C	0.00917431	0	1	1
PF09950.10: DUF2184	0.00917431	0	1	1
PF09992.10: NAGPA	0.00917431	0	1	1
PF10145.10: PhageMin_Tail	0.00917431	0.0416667	0.221662	1
PF10544.10: T5orf172	0.00917431	0	1	1
PF10721.10: DUF2514	0.00917431	0	1	1
PF10765.10: DUF2591	0.00917431	0	1	1
PF10881.9: DUF2726	0.00917431	0	1	1
PF10926.9: DUF2800	0.00917431	0	1	1
PF11148.9: DUF2922	0.00917431	0.0208333	0.519353	1
PF11351.9: GTA_holin_3TM	0.00917431	0	1	1
PF12421.9: DUF3672	0.00917431	0	1	1
PF12651.8: RHH_3	0.00917431	0	1	1
PF12679.8: ABC2_membrane_2	0.00917431	0	1	1
PF12705.8: PDDEXK_1	0.00917431	0	1	1
PF12708.8: Pectate_lyase_3	0.00917431	0	1	1
PF12728.8: HTH_17	0.00917431	0.0208333	0.519353	1
PF12833.8: HTH_18	0.00917431	0	1	1
PF12841.8: YvrJ	0.00917431	0.0208333	0.519353	1
PF12844.8: HTH_19	0.00917431	0.0208333	0.519353	1
PF13149.7: Mfa_like_1	0.00917431	0	1	1
PF13175.7: AAA_15	0.00917431	0	1	1
PF13262.7: DUF4054	0.00917431	0	1	1
PF13306.7: LRR_5	0.00917431	0	1	1
PF13412.7: HTH_24	0.00917431	0	1	1
PF13476.7: AAA_23	0.00917431	0.0416667	0.221662	1
PF13481.7: AAA_25	0.00917431	0	1	1
PF13554.7: DUF4128	0.00917431	0	1	1
PF13604.7: AAA_30	0.00917431	0	1	1
PF13630.7: SdpI	0.00917431	0	1	1
PF13671.7: AAA_33	0.00917431	0	1	1
PF13730.7: HTH_36	0.00917431	0.0208333	0.519353	1
PF13876.7: Phage_gp49_66	0.00917431	0	1	1
PF13895.7: Ig_2	0.00917431	0	1	1
PF14082.7: DUF4263	0.00917431	0	1	1
PF14191.7: YodL	0.00917431	0	1	1
PF14198.7: TnpV	0.00917431	0	1	1
PF14203.7: TTRAP	0.00917431	0	1	1
PF14464.7: Prok-JAB	0.00917431	0	1	1
PF16403.6: DUF5011	0.00917431	0	1	1
PF16478.6: DUF5055	0.00917431	0	1	1
PF16677.6: GP3_package	0.00917431	0	1	1
PF16938.6: Phage_holin_Dp1	0.00917431	0	1	1
PF17236.3: DUF5309	0.00917431	0	1	1
PF17295.3: DUF5348	0.00917431	0	1	1
PF18143.2: HAD_SAK_2	0.00917431	0	1	1
PF18291.2: HU-HIG	0.00917431	0	1	1
PF18812.2: PBECR3	0.00917431	0	1	1
PF18830.2: LPD16	0.00917431	0	1	1
K00560: thyA, TYMS; thymidylate synthase	0	0.0208333	0.305732	1
K01358: clpP, CLPP; ATP-dependent Clp protease, protease subunit	0	0.0208333	0.305732	1
K03547: sbcD, mre11; DNA repair protein SbcD/Mre11	0	0.0208333	0.305732	1
K03553: recA; recombination protein RecA	0	0.0208333	0.305732	1
K03594: bfr; bacterioferritin	0	0.0208333	0.305732	1
K03723: mfd; transcription-repair coupling factor (superfamily II helicase)	0	0.0208333	0.305732	1
K03791: K03791; putative chitinase	0	0.0208333	0.305732	1
K04047: dps; starvation-inducible DNA-binding protein	0	0.0208333	0.305732	1
K06167: phnP; phosphoribosyl 1,2-cyclic phosphate phosphodiesterase	0	0.0208333	0.305732	1
K06903: K06903; uncharacterized protein	0	0.0208333	0.305732	1
K06940: K06940; uncharacterized protein	0	0.0208333	0.305732	1
K07467: rstA1; phage replication initiation protein	0	0.0208333	0.305732	1
K07705: lytT, lytR; two-component system, LytTR family, response regulator LytT	0	0.0208333	0.305732	1
K07727: K07727; putative transcriptional regulator	0	0.0208333	0.305732	1
K10954: zot; zona occludens toxin	0	0.0208333	0.305732	1
K17080: PHB1; prohibitin 1	0	0.0208333	0.305732	1
K17677: IRC3; ATP-dependent helicase IRC3	0	0.0208333	0.305732	1
K18830: pezA; HTH-type transcriptional regulator / antitoxin PezA	0	0.0208333	0.305732	1
K22109: gbsR; HTH-type transcriptional regulator, glycine betaine synthesis regulator	0	0.0208333	0.305732	1
PF00157.18: Pou	0	0.0208333	0.305732	1
PF00166.22: Cpn10	0	0.0208333	0.305732	1
PF01446.18: Rep_1	0	0.0208333	0.305732	1
PF01476.21: LysM	0	0.0416667	0.0921117	1
PF01726.17: LexA_DNA_bind	0	0.0208333	0.305732	1
PF02486.20: Rep_trans	0	0.0208333	0.305732	1
PF03819.18: MazG	0	0.0208333	0.305732	1
PF04717.13: Phage_base_V	0	0.0208333	0.305732	1
PF04865.15: Baseplate_J	0	0.0208333	0.305732	1
PF05154.17: TM2	0	0.0208333	0.305732	1
PF05635.12: 23S_rRNA_IVP	0	0.0208333	0.305732	1
PF06673.12: L_lactis_ph-MCP	0	0.0208333	0.305732	1
PF06841.13: Phage_T4_gp19	0	0.0416667	0.0921117	1
PF07083.12: DUF1351	0	0.0208333	0.305732	1
PF07295.12: DUF1451	0	0.0208333	0.305732	1
PF07374.12: DUF1492	0	0.0208333	0.305732	1
PF07866.12: DUF1653	0	0.0208333	0.305732	1
PF07878.12: RHH_5	0	0.0208333	0.305732	1
PF08757.12: CotH	0	0.0208333	0.305732	1
PF08804.11: gp32	0	0.0208333	0.305732	1
PF09524.11: Phg_2220_C	0	0.0208333	0.305732	1
PF09681.11: Phage_rep_org_N	0	0.0208333	0.305732	1
PF09693.11: Phage_XkdX	0	0.0208333	0.305732	1
PF10387.10: DUF2442	0	0.0208333	0.305732	1
PF11611.9: DUF4352	0	0.0208333	0.305732	1
PF11753.9: DUF3310	0	0.0208333	0.305732	1
PF11860.9: Muramidase	0	0.0208333	0.305732	1
PF13004.8: BACON	0	0.0208333	0.305732	1
PF13240.7: zinc_ribbon_2	0	0.0208333	0.305732	1
PF13521.7: AAA_28	0	0.0208333	0.305732	1
PF13558.7: SbcCD_C	0	0.0208333	0.305732	1
PF13619.7: KTSC	0	0.0208333	0.305732	1
PF13711.7: DUF4160	0	0.0208333	0.305732	1
PF14199.7: DUF4317	0	0.0208333	0.305732	1
PF14902.7: DUF4494	0	0.0208333	0.305732	1
PF16475.6: DUF5052	0	0.0208333	0.305732	1
PF16784.6: HNHc_6	0	0.0208333	0.305732	1
PF18824.2: LPD11	0	0.0208333	0.305732	1
PF18911.1: PKD_4	0	0.0208333	0.305732	1

## Sheet: ST5
vOTU ID	Taxonomic classification	Host assignment	Enriched in	Shared in OA vs. control	Avg. abundance in controls (%)	Avg. abundance in OA (%)	pvalue	q
v157a	unclassified	Bacteroidaceae	control	control	0.000383316	3.04589e-07	0.0133483	0.0825883
v1528	Siphoviridae	F082	control	control	0.00158907	1.77133e-06	0.0242265	0.104687
v1170	Myoviridae	multiple	control	control	0.000309373	3.29714e-06	0.00770544	0.0754249
v1283	unclassified	Ruminococcaceae	control	control	0.000183776	4.24454e-05	0.0441089	0.136736
v116e	Inoviridae	unknown	control	control	0.00108281	9.17999e-06	0.0464245	0.139452
v10b9	Microviridae	unknown	control	control	0.000372294	1.57169e-06	0.0426183	0.134893
v0a03	Siphoviridae	unknown	control	control	0.000230308	4.33937e-05	0.0440298	0.13664
v17b4	Siphoviridae	unknown	control	control	0.000202581	6.91853e-08	0.00191858	0.0567981
v11d6	unclassified	unknown	control	control	0.00019591	7.46673e-06	0.0470165	0.14012
v06af	unclassified	unknown	GA	control	0.000209884	0.0376053	0.0238359	0.104124
v1186	Siphoviridae	Fusobacteriaceae,Tannerellaceae	GA	OA	0.000234882	0.00323489	0.00131556	0.0507179
v15e4	Siphoviridae	Anaerovoracaceae,Lachnospiraceae	control		0.00022991	2.14223e-08	0.0177185	0.0933568
v171a	unclassified	Anaerovoracaceae,Lachnospiraceae	control		0.000307708	3.53876e-08	0.0442289	0.136881
v1668	Podoviridae	Bifidobacteriaceae	control		0.011873	0	0.0352103	0.124453
v0d18	unclassified	Brachyspiraceae,Lachnospiraceae	control		0.000618741	0.000195023	0.00801927	0.0758289
v0e1b	Siphoviridae	CAG-1000	control		0.000278226	1.53505e-05	0.0167188	0.0911607
v05cb	unclassified	CAG-1000	control		0.0006079	0.000189738	0.0231171	0.103053
v0dbf	unclassified	CAG-508	control		0.002038	3.43248e-06	0.0202472	0.0983033
v0f05	unclassified	Clostridiaceae	control		0.000349886	0.000110427	0.0138886	0.0840216
v0fb9	Siphoviridae	Lachnospiraceae	control		0.000251099	2.26264e-07	0.0212218	0.100009
v0fbf	Siphoviridae	Lachnospiraceae	control		0.000536324	5.42627e-07	0.0442289	0.136881
v16ef	Siphoviridae	Lachnospiraceae	control		0.0101166	4.38004e-07	0.00828466	0.0761496
v1035	unclassified	Lachnospiraceae	control		0.0163401	0	0.00327589	0.0637009
v10ca	unclassified	Lachnospiraceae	control		0.000307749	5.21011e-05	0.0111349	0.0787252
v1187	unclassified	Lachnospiraceae	control		0.00045513	3.98326e-07	0.0324412	0.119896
v019c	unclassified	multiple	control		0.00398327	0.000789921	0.0404158	0.132025
v0870	unclassified	multiple	control		0.00219711	1.33678e-05	0.0292915	0.114209
v08cb	unclassified	multiple	control		0.000503935	0.000156852	0.0127191	0.0811589
v05b5	Myoviridae	Peptostreptococcaceae	control		0.000634159	5.7858e-05	0.0102467	0.0780601
v1468	unclassified	Ruminococcaceae	control		0.000163531	3.15885e-05	0.0378526	0.128445
v0d2b	Autographiviridae	unknown	control		0.000183956	5.84232e-09	0.0202231	0.09826
v0e4c	Microviridae	unknown	control		0.00606834	3.14198e-08	0.0107793	0.0784708
v0e79	Microviridae	unknown	control		0.00282509	3.44586e-06	0.0105123	0.0782696
v007b	unclassified	unknown	control		0.00299119	0	0.0352103	0.124453
v02b4	unclassified	unknown	control		0.000269501	0.000147739	0.0310251	0.117401
v0620	unclassified	unknown	control		0.000266299	0.000168715	0.010102	0.0779417
v062f	unclassified	unknown	control		0.000646708	0.000190679	0.00730844	0.0748714
v0d21	unclassified	unknown	control		0.000278723	8.04665e-05	0.0442289	0.136881
v0d44	unclassified	unknown	control		0.00313015	1.12832e-06	0.0268657	0.109892
v0d68	unclassified	unknown	control		0.0241608	3.81065e-07	0.0164017	0.0904315
v0d88	unclassified	unknown	control		0.0194524	3.49128e-05	0.00475391	0.0695476
v10d0	unclassified	unknown	control		0.000616095	1.34046e-05	0.0164677	0.0905847
v10e9	unclassified	unknown	control		0.00117919	2.29514e-07	0.0481258	0.141343
v11c9	unclassified	unknown	control		0.000705298	0.000149522	0.0487848	0.142053
v16fd	unclassified	unknown	control		0.000250542	2.41813e-06	0.0280936	0.112129
v0a5a	Quimbyviridae	Bacteroidaceae	GA		1.73742e-06	0.00480669	0.000425685	0.0302361
v0079	unclassified	Bacteroidaceae	GA		7.35898e-05	0.00025873	0.023646	0.103845
v05a4	unclassified	Bacteroidaceae	GA		0.000208282	0.000533487	0.0388124	0.129818
v09f4	Podoviridae	Bifidobacteriaceae	GA		1.67853e-06	0.00055665	0.034004	0.122518
v05e6	unclassified	CAG-1000	GA		0	0.000365944	0.0119351	0.0792476
v0c7b	unclassified	Coriobacteriaceae	GA		1.52864e-05	0.00262175	0.0493683	0.142671
v09fb	Siphoviridae	Enterococcaceae	GA		2.78269e-05	0.0124978	0.00451725	0.0688142
v06fc	Siphoviridae	Erysipelatoclostridiaceae	GA		1.10986e-05	0.000310731	0.0407118	0.132421
v09aa	Siphoviridae	Lachnospiraceae	GA		1.63552e-05	0.000524118	0.0458	0.138736
v0a6e	Siphoviridae	Lachnospiraceae	GA		3.81728e-06	0.000847953	0.021661	0.100745
v0a29	Siphoviridae	Listeriaceae	GA		9.10324e-07	0.000274849	0.0281738	0.112271
v087c	Quimbyviridae	multiple	GA		2.20289e-05	0.000632465	0.00317292	0.0633477
v0ab7	unclassified	multiple	GA		9.52099e-05	0.000242883	0.00280094	0.0618978
v0617	unclassified	Saccharimonadaceae	GA		1.8929e-07	0.00171313	0.0170438	0.0918911
v0601	Anelloviridae	unknown	GA		0	0.000676347	0.0119351	0.0792476
v05c4	Microviridae	unknown	GA		3.1075e-05	0.018318	0.00671553	0.0739414
v05d4	Microviridae	unknown	GA		1.35176e-05	0.00845344	0.00747737	0.0751131
v05da	Microviridae	unknown	GA		0.00018652	0.0369288	0.00928716	0.0772149
v073b	Microviridae	unknown	GA		7.00774e-05	0.000351649	3.49504e-06	0.00190295
v0895	Microviridae	unknown	GA		2.7465e-05	0.000303107	0.0294245	0.114434
v08ae	Microviridae	unknown	GA		9.84336e-06	0.000321439	0.0184518	0.0948759
v09e9	Microviridae	unknown	GA		0.000115515	0.000386127	0.0082907	0.0761567
v05f8	p_crAss-like	unknown	GA		1.22077e-06	0.00211059	0.0195984	0.0971097
v05b7	Siphoviridae	unknown	GA		0.000495534	0.00314797	0.00225355	0.0590954
v0706	Siphoviridae	unknown	GA		2.32048e-09	0.000348904	0.0107793	0.0784708
v03c4	unclassified	unknown	GA		2.57867e-08	0.000413213	0.00969913	0.077596
v05c8	unclassified	unknown	GA		3.94647e-06	0.00151834	0.00262132	0.0610807
v05d3	unclassified	unknown	GA		7.62687e-06	0.00583173	0.00185311	0.056278
v05d8	unclassified	unknown	GA		2.82094e-06	0.00197414	0.0114702	0.0789522
v05f0	unclassified	unknown	GA		0	0.0125642	0.000450617	0.0306685
v06cf	unclassified	unknown	GA		1.9e-06	0.000274115	0.0493683	0.142671
v06f2	unclassified	unknown	GA		4.98716e-08	0.000249551	0.0104718	0.0782382
v06ff	unclassified	unknown	GA		4.20336e-08	0.00172507	0.00969913	0.077596
v070b	unclassified	unknown	GA		1.73965e-07	0.00134857	0.0363641	0.126237
v0749	unclassified	unknown	GA		1.10871e-05	0.00203868	0.00422435	0.0678181
v0796	unclassified	unknown	GA		0.000109149	0.0125412	0.0169772	0.0917428
v07f0	unclassified	unknown	GA		1.18207e-06	0.000496948	0.00978488	0.0776717
v0817	unclassified	unknown	GA		1.42255e-06	0.00117612	0.0273943	0.110869
v0888	unclassified	unknown	GA		3.16402e-06	0.000547664	0.00493869	0.070081
v08fc	unclassified	unknown	GA		6.51491e-07	0.000511722	0.0273943	0.110869
v0961	unclassified	unknown	GA		0.000319162	0.00194811	0.0224796	0.102067
v09c3	unclassified	unknown	GA		0	0.000231191	0.000450617	0.0306685
v0a53	unclassified	unknown	GA		1.80813e-05	0.000355492	0.0225167	0.102125
v0ab6	unclassified	unknown	GA		0.000181888	0.0379119	0.000845297	0.0426387
v0db9	unclassified	unknown	GA		3.06427e-05	0.000255664	0.00686008	0.0741807
v123c	unclassified	unknown	GA		0.000157014	0.0289964	0.012979	0.0817601
v1452	unclassified	unknown	GA		0.000110314	0.0108627	0.0117779	0.0791501
v1a87	unclassified	unknown	GA		0.000103877	0.00326142	0.0487374	0.142002
v0605	Autographiviridae	Veillonellaceae	GA		0	0.00488765	0.00240693	0.0599808

## Sheet: ST6
Protein family	Occurrence rate in control-enriched vOTUs	Occurrence rate in GA-enriched vOTUs	p-value	q
PF02305.18: Phage_F	0.255814	0.254902	1	1
K01448: amiABC; N-acetylmuramoyl-L-alanine amidase [EC:3.5.1.28]	0.209302	0.0196078	0.00480631	0.879554
PF08765.12: Mor	0.186047	0	0.00130269	0.476783
K06400: spoIVCA; site-specific DNA recombinase	0.139535	0.0196078	0.0448343	1
K07273: acm; lysozyme	0.139535	0.0392157	0.136338	1
K14059: int; integrase	0.139535	0.117647	0.766628	1
PF01381.23: HTH_3	0.116279	0.0980392	1	1
PF06114.14: Peptidase_M78	0.116279	0.0784314	0.727457	1
PF11148.9: DUF2922	0.116279	0	0.0175365	1
PF12841.8: YvrJ	0.116279	0	0.0175365	1
K03111: ssb; single-strand DNA-binding protein	0.0930233	0.0980392	1	1
K07741: antB; anti-repressor protein	0.0930233	0.117647	0.749902	1
PF05352.13: Phage_connector	0.0930233	0.0784314	1	1
PF05894.13: Podovirus_Gp16	0.0930233	0.0588235	0.698705	1
PF07872.12: DUF1659	0.0930233	0	0.0404689	1
PF13392.7: HNH_3	0.0930233	0.0392157	0.407208	1
PF16079.6: Phage_holin_5_2	0.0930233	0.0196078	0.174993	1
K06909: xtmB; phage terminase large subunit	0.0697674	0.0588235	1	1
K07800: agrD; AgrD protein	0.0697674	0	0.0920668	1
K07813: agrB; accessory gene regulator B	0.0697674	0	0.0920668	1
PF00196.20: GerE	0.0697674	0.0392157	0.657413	1
PF03175.14: DNA_pol_B_2	0.0697674	0.0392157	0.657413	1
PF05133.15: Phage_prot_Gp6	0.0697674	0.0784314	1	1
PF05866.12: RusA	0.0697674	0.0196078	0.328808	1
PF13443.7: HTH_26	0.0697674	0.0588235	1	1
PF16838.6: Caud_tail_N	0.0697674	0.0196078	0.328808	1
K00558: DNMT1, dcm; DNA (cytosine-5)-methyltransferase 1 [EC:2.1.1.37]	0.0465116	0.117647	0.282433	1
K00571: E2.1.1.72; site-specific DNA-methyltransferase (adenine-specific) [EC:2.1.1.72]	0.0465116	0.0392157	1	1
K02314: dnaB; replicative DNA helicase [EC:3.6.4.12]	0.0465116	0.0196078	0.590993	1
K08640: E3.4.17.14; zinc D-Ala-D-Ala carboxypeptidase [EC:3.4.17.14]	0.0465116	0.0392157	1	1
K19701: ywaD; aminopeptidase YwaD [EC:3.4.11.6 3.4.11.10]	0.0465116	0	0.206589	1
K20339: agrC2; two-component system, LytTR family, sensor histidine kinase AgrC2 [EC:2.7.13.3]	0.0465116	0	0.206589	1
K20340: agrA2; two-component system, LytTR family, response regulator AgrA2	0.0465116	0	0.206589	1
K21471: cwlO; peptidoglycan DL-endopeptidase CwlO [EC:3.4.-.-]	0.0465116	0	0.206589	1
K22299: rghR; HTH-type transcriptional regulator, competence development regulator	0.0465116	0.0392157	1	1
PF00149.29: Metallophos	0.0465116	0.0392157	1	1
PF00847.21: AP2	0.0465116	0	0.206589	1
PF00877.20: NLPC_P60	0.0465116	0.0196078	0.590993	1
PF01391.19: Collagen	0.0465116	0.0196078	0.590993	1
PF02796.16: HTH_7	0.0465116	0	0.206589	1
PF03837.15: RecT	0.0465116	0.0196078	0.590993	1
PF03864.16: Phage_cap_E	0.0465116	0.0392157	1	1
PF04448.13: DUF551	0.0465116	0.0392157	1	1
PF05105.13: Phage_holin_4_1	0.0465116	0.0588235	1	1
PF05709.12: Sipho_tail	0.0465116	0.0588235	1	1
PF06152.12: Phage_min_cap2	0.0465116	0	0.206589	1
PF06854.12: Phage_Gp15	0.0465116	0	0.206589	1
PF07374.12: DUF1492	0.0465116	0.0392157	1	1
PF08239.12: SH3_3	0.0465116	0	0.206589	1
PF08291.12: Peptidase_M15_3	0.0465116	0	0.206589	1
PF10387.10: DUF2442	0.0465116	0	0.206589	1
PF11753.9: DUF3310	0.0465116	0.0196078	0.590993	1
PF12684.8: DUF3799	0.0465116	0.0588235	1	1
PF12686.8: DUF3800	0.0465116	0	0.206589	1
PF12784.8: PDDEXK_2	0.0465116	0	0.206589	1
PF13599.7: Pentapeptide_4	0.0465116	0	0.206589	1
PF13884.7: Peptidase_S74	0.0465116	0.0196078	0.590993	1
PF17427.3: Phi29_Phage_SSB	0.0465116	0.0392157	1	1
PF18013.2: Phage_lysozyme2	0.0465116	0.0392157	1	1
K00012: UGDH, ugd; UDPglucose 6-dehydrogenase [EC:1.1.1.22]	0.0232558	0	0.457447	1
K00963: UGP2, galU, galF; UTP--glucose-1-phosphate uridylyltransferase [EC:2.7.7.9]	0.0232558	0	0.457447	1
K00986: ltrA; RNA-directed DNA polymerase [EC:2.7.7.49]	0.0232558	0.0588235	0.622455	1
K01005: tagT_U_V; polyisoprenyl-teichoic acid--peptidoglycan teichoic acid transferase [EC:2.7.8.-]	0.0232558	0	0.457447	1
K01185: E3.2.1.17; lysozyme [EC:3.2.1.17]	0.0232558	0	0.457447	1
K01187: malZ; alpha-glucosidase [EC:3.2.1.20]	0.0232558	0	0.457447	1
K01447: xlyAB; N-acetylmuramoyl-L-alanine amidase [EC:3.5.1.28]	0.0232558	0.0784314	0.370758	1
K01520: dut, DUT; dUTP pyrophosphatase [EC:3.6.1.23]	0.0232558	0.0784314	0.370758	1
K01990: ABC-2.A; ABC-2 type transport system ATP-binding protein	0.0232558	0	0.457447	1
K02003: ABC.CD.A; putative ABC transport system ATP-binding protein	0.0232558	0	0.457447	1
K02004: ABC.CD.P; putative ABC transport system permease protein	0.0232558	0	0.457447	1
K02315: dnaC; DNA replication protein DnaC	0.0232558	0.0980392	0.213958	1
K02335: polA; DNA polymerase I [EC:2.7.7.7]	0.0232558	0.0196078	1	1
K03496: parA, soj; chromosome partitioning protein	0.0232558	0.0196078	1	1
K03497: parB, spo0J; ParB family transcriptional regulator, chromosome partitioning protein	0.0232558	0.0196078	1	1
K03630: radC; DNA repair protein RadC	0.0232558	0.0196078	1	1
K03976: ybaK, ebsC; Cys-tRNA(Pro)/Cys-tRNA(Cys) deacylase [EC:3.1.1.-]	0.0232558	0	0.457447	1
K04763: xerD; integrase/recombinase XerD	0.0232558	0.0784314	0.370758	1
K06412: spoVG; stage V sporulation protein G	0.0232558	0	0.457447	1
K06871: K06871; uncharacterized protein	0.0232558	0	0.457447	1
K06904: K06904; uncharacterized protein	0.0232558	0.0392157	1	1
K06915: K06915; uncharacterized protein	0.0232558	0	0.457447	1
K06921: K06921; uncharacterized protein	0.0232558	0	0.457447	1
K07124: K07124; uncharacterized protein	0.0232558	0	0.457447	1
K07319: yhdJ; adenine-specific DNA-methyltransferase [EC:2.1.1.72]	0.0232558	0	0.457447	1
K07458: vsr; DNA mismatch endonuclease, patch repair protein [EC:3.1.-.-]	0.0232558	0	0.457447	1
K07496: K07496; putative transposase	0.0232558	0.0196078	1	1
K07498: K07498; putative transposase	0.0232558	0	0.457447	1
K07706: agrC, blpH, fsrC; two-component system, LytTR family, sensor histidine kinase AgrC [EC:2.7.13.3]	0.0232558	0	0.457447	1
K07727: K07727; putative transcriptional regulator	0.0232558	0.0392157	1	1
K07729: K07729; putative transcriptional regulator	0.0232558	0	0.457447	1
K08974: K08974; putative membrane protein	0.0232558	0	0.457447	1
K10908: POLRMT, RPO41; DNA-directed RNA polymerase, mitochondrial [EC:2.7.7.6]	0.0232558	0	0.457447	1
K11085: msbA; ATP-binding cassette, subfamily B, bacterial MsbA [EC:3.6.3.-]	0.0232558	0	0.457447	1
K11527: K11527; two-component system, sensor histidine kinase and response regulator [EC:2.7.13.3]	0.0232558	0	0.457447	1
K12063: traC; conjugal transfer ATP-binding protein TraC	0.0232558	0	0.457447	1
K18830: pezA; HTH-type transcriptional regulator / antitoxin PezA	0.0232558	0.0196078	1	1
K22300: dicA; HTH-type transcriptional regulator, cell division transcriptional repressor	0.0232558	0	0.457447	1
K23779: sutR; XRE family transcriptional regulator, regulator of sulfur utilization	0.0232558	0.0196078	1	1
PF00753.28: Lactamase_B	0.0232558	0.0196078	1	1
PF01402.22: RHH_1	0.0232558	0	0.457447	1
PF01656.24: CbiA	0.0232558	0	0.457447	1
PF01719.18: Rep_2	0.0232558	0	0.457447	1
PF02368.19: Big_2	0.0232558	0.0196078	1	1
PF02945.16: Endonuclease_7	0.0232558	0	0.457447	1
PF03009.18: GDPD	0.0232558	0	0.457447	1
PF03432.15: Relaxase	0.0232558	0	0.457447	1
PF03496.15: ADPrib_exo_Tox	0.0232558	0.0196078	1	1
PF03906.15: Phage_T7_tail	0.0232558	0.0196078	1	1
PF04233.15: Phage_Mu_F	0.0232558	0.0588235	0.622455	1
PF04404.13: ERF	0.0232558	0.0196078	1	1
PF04471.13: Mrr_cat	0.0232558	0	0.457447	1
PF04860.13: Phage_portal	0.0232558	0.0784314	0.370758	1
PF04883.13: HK97-gp10_like	0.0232558	0.0392157	1	1
PF04892.13: VanZ	0.0232558	0	0.457447	1
PF04971.13: Phage_holin_2_1	0.0232558	0	0.457447	1
PF05065.14: Phage_capsid	0.0232558	0.0392157	1	1
PF05382.14: Amidase_5	0.0232558	0.0196078	1	1
PF05707.13: Zot	0.0232558	0.0196078	1	1
PF05766.13: NinG	0.0232558	0	0.457447	1
PF05772.13: NinB	0.0232558	0	0.457447	1
PF05838.13: Glyco_hydro_108	0.0232558	0.0196078	1	1
PF06067.12: DUF932	0.0232558	0	0.457447	1
PF06810.12: Phage_GP20	0.0232558	0	0.457447	1
PF07453.14: NUMOD1	0.0232558	0	0.457447	1
PF07463.12: NUMOD4	0.0232558	0	0.457447	1
PF07508.14: Recombinase	0.0232558	0	0.457447	1
PF09035.11: Tn916-Xis	0.0232558	0.0196078	1	1
PF09374.11: PG_binding_3	0.0232558	0.0196078	1	1
PF09556.11: RE_HaeIII	0.0232558	0	0.457447	1
PF09643.11: YopX	0.0232558	0.0784314	0.370758	1
PF10088.10: DUF2326	0.0232558	0	0.457447	1
PF10543.10: ORF6N	0.0232558	0.0588235	0.622455	1
PF10626.10: TraO	0.0232558	0	0.457447	1
PF11114.9: Minor_capsid_2	0.0232558	0	0.457447	1
PF11351.9: GTA_holin_3TM	0.0232558	0	0.457447	1
PF11417.9: Inhibitor_G39P	0.0232558	0.0196078	1	1
PF11839.9: Alanine_zipper	0.0232558	0	0.457447	1
PF12236.9: Head-tail_con	0.0232558	0.0392157	1	1
PF12508.9: Transposon_TraM	0.0232558	0	0.457447	1
PF12691.8: Minor_capsid_3	0.0232558	0	0.457447	1
PF12728.8: HTH_17	0.0232558	0.0196078	1	1
PF12988.8: TraQ_transposon	0.0232558	0	0.457447	1
PF12989.8: DUF3873	0.0232558	0	0.457447	1
PF13155.7: Toprim_2	0.0232558	0	0.457447	1
PF13166.7: AAA_13	0.0232558	0	0.457447	1
PF13476.7: AAA_23	0.0232558	0.0196078	1	1
PF13481.7: AAA_25	0.0232558	0.0196078	1	1
PF13560.7: HTH_31	0.0232558	0	0.457447	1
PF13595.7: DUF4138	0.0232558	0	0.457447	1
PF13711.7: DUF4160	0.0232558	0	0.457447	1
PF13730.7: HTH_36	0.0232558	0	0.457447	1
PF14090.7: HTH_39	0.0232558	0	0.457447	1
PF14297.7: DUF4373	0.0232558	0	0.457447	1
PF14386.7: DUF4417	0.0232558	0.0196078	1	1
PF14594.7: Sipho_Gp37	0.0232558	0	0.457447	1
PF16478.6: DUF5055	0.0232558	0.0196078	1	1
PF16677.6: GP3_package	0.0232558	0.0392157	1	1
PF16938.6: Phage_holin_Dp1	0.0232558	0.0784314	0.370758	1
PF17212.4: Tube	0.0232558	0.0196078	1	1
PF17236.3: DUF5309	0.0232558	0	0.457447	1
PF17293.3: Arm-DNA-bind_5	0.0232558	0	0.457447	1
PF18291.2: HU-HIG	0.0232558	0.0392157	1	1
PF18316.2: S-l_SbsC_C	0.0232558	0	0.457447	1
PF18897.1: DUF5653	0.0232558	0	0.457447	1
K00390: cysH; phosphoadenosine phosphosulfate reductase [EC:1.8.4.8 1.8.4.10]	0	0.0196078	1	1
K00525: E1.17.4.1A, nrdA, nrdE; ribonucleoside-diphosphate reductase alpha chain [EC:1.17.4.1]	0	0.0196078	1	1
K00560: thyA, TYMS; thymidylate synthase [EC:2.1.1.45]	0	0.0196078	1	1
K00942: E2.7.4.8, gmk; guanylate kinase [EC:2.7.4.8]	0	0.0392157	0.498284	1
K00948: PRPS, prsA; ribose-phosphate pyrophosphokinase [EC:2.7.6.1]	0	0.0196078	1	1
K00952: nadM; nicotinamide-nucleotide adenylyltransferase [EC:2.7.7.1]	0	0.0196078	1	1
K00963: UGP2, galU, galF; UTP--glucose-1-phosphate uridylyltransferase [EC:2.7.7.9]	0	0.0196078	1	1
K01126: E3.1.4.46, glpQ, ugpQ; glycerophosphoryl diester phosphodiesterase [EC:3.1.4.46]	0	0.0196078	1	1
K01174: nuc; micrococcal nuclease [EC:3.1.31.1]	0	0.0196078	1	1
K01356: lexA; repressor LexA [EC:3.4.21.88]	0	0.0196078	1	1
K01358: clpP, CLPP; ATP-dependent Clp protease, protease subunit [EC:3.4.21.92]	0	0.0588235	0.247426	1
K01494: dcd; dCTP deaminase [EC:3.5.4.13]	0	0.0196078	1	1
K01537: ATP2C; P-type Ca2+ transporter type 2C [EC:7.2.2.10]	0	0.0196078	1	1
K01916: nadE; NAD+ synthase [EC:6.3.1.5]	0	0.0196078	1	1
K01972: E6.5.1.2, ligA, ligB; DNA ligase (NAD+) [EC:6.5.1.2]	0	0.0196078	1	1
K02086: dnaD; DNA replication protein	0	0.0392157	0.498284	1
K02334: dpo; DNA polymerase bacteriophage-type [EC:2.7.7.7]	0	0.0196078	1	1
K02784: ptsH; phosphocarrier protein HPr	0	0.0196078	1	1
K03088: rpoE; RNA polymerase sigma-70 factor, ECF subfamily	0	0.0196078	1	1
K03101: lspA; signal peptidase II [EC:3.4.23.36]	0	0.0196078	1	1
K03427: hsdM; type I restriction enzyme M protein [EC:2.1.1.72]	0	0.0196078	1	1
K03462: NAMPT; nicotinamide phosphoribosyltransferase [EC:2.4.2.12]	0	0.0196078	1	1
K03465: thyX, thy1; thymidylate synthase (FAD) [EC:2.1.1.148]	0	0.0196078	1	1
K03546: sbcC, rad50; DNA repair protein SbcC/Rad50	0	0.0196078	1	1
K03723: mfd; transcription-repair coupling factor (superfamily II helicase) [EC:3.6.4.-]	0	0.0196078	1	1
K03733: xerC; integrase/recombinase XerC	0	0.0196078	1	1
K03791: K03791; putative chitinase	0	0.0196078	1	1
K03811: pnuC; nicotinamide mononucleotide transporter	0	0.0196078	1	1
K04047: dps; starvation-inducible DNA-binding protein	0	0.0196078	1	1
K04068: nrdG; anaerobic ribonucleoside-triphosphate reductase activating protein [EC:1.97.1.4]	0	0.0196078	1	1
K05787: hupA; DNA-binding protein HU-alpha	0	0.0196078	1	1
K05795: terD; tellurium resistance protein TerD	0	0.0196078	1	1
K06211: nadR; HTH-type transcriptional regulator, transcriptional repressor of NAD biosynthesis genes [EC:2.7.7.1 2.7.1.22]	0	0.0196078	1	1
K06884: K06884; uncharacterized protein	0	0.0196078	1	1
K06919: K06919; putative DNA primase/helicase	0	0.0196078	1	1
K07074: K07074; uncharacterized protein	0	0.0196078	1	1
K07317: K07317; adenine-specific DNA-methyltransferase [EC:2.1.1.72]	0	0.0196078	1	1
K07451: mcrA; 5-methylcytosine-specific restriction enzyme A [EC:3.1.21.-]	0	0.0588235	0.247426	1
K07455: recT; recombination protein RecT	0	0.0588235	0.247426	1
K07465: K07465; putative RecB family exonuclease	0	0.0196078	1	1
K07473: dinJ; DNA-damage-inducible protein J	0	0.0196078	1	1
K07474: xtmA; phage terminase small subunit	0	0.0588235	0.247426	1
K07483: K07483; transposase	0	0.0196078	1	1
K07486: K07486; transposase	0	0.0196078	1	1
K07497: K07497; putative transposase	0	0.0196078	1	1
K07504: K07504; predicted type IV restriction endonuclease	0	0.0196078	1	1
K07576: K07576; metallo-beta-lactamase family protein	0	0.0196078	1	1
K07584: ysxB; uncharacterized protein	0	0.0196078	1	1
K07733: alpA; prophage regulatory protein	0	0.0392157	0.498284	1
K08281: pncA; nicotinamidase/pyrazinamidase [EC:3.5.1.19 3.5.1.-]	0	0.0196078	1	1
K08900: BCS1; mitochondrial chaperone BCS1	0	0.0196078	1	1
K09117: K09117; uncharacterized protein	0	0.0196078	1	1
K10716: kch, trkA, mthK, pch; voltage-gated potassium channel	0	0.0196078	1	1
K10804: tesA; acyl-CoA thioesterase I [EC:3.1.2.- 3.1.2.2 3.1.1.2 3.1.1.5]	0	0.0196078	1	1
K11068: hlyIII; hemolysin III	0	0.0196078	1	1
K14060: pinR; putative DNA-invertase from lambdoid prophage Rac	0	0.0196078	1	1
K14415: RTCB, rtcB; tRNA-splicing ligase RtcB (3-phosphate/5-hydroxy nucleic acid ligase) [EC:6.5.1.8]	0	0.0196078	1	1
K16092: btuB; vitamin B12 transporter	0	0.0196078	1	1
K17680: PEO1; twinkle protein [EC:3.6.4.12]	0	0.0392157	0.498284	1
K19157: yafQ; mRNA interferase YafQ [EC:3.1.-.-]	0	0.0196078	1	1
K19158: yoeB; toxin YoeB [EC:3.1.-.-]	0	0.0196078	1	1
K19159: yefM; antitoxin YefM	0	0.0196078	1	1
K19449: sinR; XRE family transcriptional regulator, master regulator for biofilm formation	0	0.0196078	1	1
K19761: GGACT; gamma-glutamylaminecyclotransferase [EC:2.3.2.-]	0	0.0196078	1	1
K21313: 1; T7 RNA polymerase [EC:2.7.7.6]	0	0.0196078	1	1
K21449: ata, sadA, emaA; trimeric autotransporter adhesin	0	0.0196078	1	1
K21498: higA-1; antitoxin HigA-1	0	0.0196078	1	1
K21636: nrdD; ribonucleoside-triphosphate reductase (formate) [EC:1.1.98.6]	0	0.0196078	1	1
K22409: sle1; N-acetylmuramoyl-L-alanine amidase [EC:3.5.1.28]	0	0.0392157	0.498284	1
K24174: METTL4; N(6)-adenine-specific DNA methyltransferase [EC:2.1.1.72]	0	0.0196078	1	1
PF00004.30: AAA	0	0.0196078	1	1
PF00092.29: VWA	0	0.0196078	1	1
PF00145.18: DNA_methylase	0	0.0588235	0.247426	1
PF00542.20: Ribosomal_L12	0	0.0196078	1	1
PF00574.24: CLP_protease	0	0.0196078	1	1
PF00583.26: Acetyltransf_1	0	0.0196078	1	1
PF00932.20: LTD	0	0.0196078	1	1
PF01051.22: Rep_3	0	0.0196078	1	1
PF01145.26: Band_7	0	0.0196078	1	1
PF01446.18: Rep_1	0	0.0196078	1	1
PF01464.21: SLT	0	0.0196078	1	1
PF01503.18: PRA-PH	0	0.0196078	1	1
PF01510.26: Amidase_2	0	0.0196078	1	1
PF01541.25: GIY-YIG	0	0.0196078	1	1
PF01609.22: DDE_Tnp_1	0	0.0196078	1	1
PF01661.22: Macro	0	0.0196078	1	1
PF01726.17: LexA_DNA_bind	0	0.0196078	1	1
PF01807.21: zf-CHC2	0	0.0196078	1	1
PF01966.23: HD	0	0.0196078	1	1
PF02811.20: PHP	0	0.0196078	1	1
PF02956.15: TT_ORF1	0	0.0196078	1	1
PF03013.15: Pyr_excise	0	0.0196078	1	1
PF03354.16: Terminase_1	0	0.0784314	0.122417	1
PF03374.15: ANT	0	0.0196078	1	1
PF03796.16: DnaB_C	0	0.0196078	1	1
PF03869.15: Arc	0	0.0196078	1	1
PF04383.14: KilA-N	0	0.0196078	1	1
PF04531.14: Phage_holin_1	0	0.0196078	1	1
PF04545.17: Sigma70_r4	0	0.0196078	1	1
PF04586.18: Peptidase_S78	0	0.0196078	1	1
PF04630.13: Phage_TTP_1	0	0.0196078	1	1
PF05119.13: Terminase_4	0	0.0392157	0.498284	1
PF05135.14: Phage_connect_1	0	0.0392157	0.498284	1
PF05257.17: CHAP	0	0.0392157	0.498284	1
PF05367.12: Phage_endo_I	0	0.0196078	1	1
PF05396.12: Phage_T7_Capsid	0	0.0196078	1	1
PF05521.12: Phage_H_T_join	0	0.0392157	0.498284	1
PF05595.12: DUF771	0	0.0196078	1	1
PF05635.12: 23S_rRNA_IVP	0	0.0196078	1	1
PF05869.12: Dam	0	0.0392157	0.498284	1
PF05895.13: DUF859	0	0.0196078	1	1
PF06199.12: Phage_tail_2	0	0.0196078	1	1
PF06356.12: DUF1064	0	0.0980392	0.0603315	1
PF06378.12: DUF1071	0	0.0392157	0.498284	1
PF06600.12: DUF1140	0	0.0196078	1	1
PF06605.12: Prophage_tail	0	0.0588235	0.247426	1
PF07105.12: DUF1367	0	0.0196078	1	1
PF07120.12: DUF1376	0	0.0196078	1	1
PF07261.12: DnaB_2	0	0.0196078	1	1
PF07659.12: DUF1599	0	0.0588235	0.247426	1
PF07733.13: DNA_pol3_alpha	0	0.0196078	1	1
PF07751.12: Abi_2	0	0.0588235	0.247426	1
PF07833.12: Cu_amine_oxidN1	0	0.0196078	1	1
PF07852.12: DUF1642	0	0.0196078	1	1
PF07866.12: DUF1653	0	0.0196078	1	1
PF08460.11: SH3_5	0	0.0196078	1	1
PF08757.12: CotH	0	0.0196078	1	1
PF08774.12: VRR_NUC	0	0.0196078	1	1
PF08797.12: HIRAN	0	0.0392157	0.498284	1
PF08980.11: DUF1883	0	0.0196078	1	1
PF09458.11: H_lectin	0	0.0196078	1	1
PF09588.11: YqaJ	0	0.0196078	1	1
PF09665.11: RE_Alw26IDE	0	0.0196078	1	1
PF09956.10: DUF2190	0	0.0196078	1	1
PF10124.10: Mu-like_gpT	0	0.0196078	1	1
PF10145.10: PhageMin_Tail	0	0.0784314	0.122417	1
PF10269.10: Tmemb_185A	0	0.0196078	1	1
PF10552.10: ORF6C	0	0.0196078	1	1
PF10651.10: BppU_N	0	0.0196078	1	1
PF10686.10: YAcAr	0	0.0196078	1	1
PF10779.10: XhlA	0	0.0392157	0.498284	1
PF10926.9: DUF2800	0	0.0196078	1	1
PF10960.9: Holin_BhlA	0	0.0196078	1	1
PF10991.9: DUF2815	0	0.0196078	1	1
PF11133.9: Phage_head_fibr	0	0.0196078	1	1
PF11195.9: DUF2829	0	0.0196078	1	1
PF11325.9: DUF3127	0	0.0196078	1	1
PF11443.9: DUF2828	0	0.0196078	1	1
PF11611.9: DUF4352	0	0.0196078	1	1
PF11638.9: DnaA_N	0	0.0196078	1	1
PF12224.9: Amidoligase_2	0	0.0196078	1	1
PF12363.9: Phage_TAC_12	0	0.0196078	1	1
PF12668.8: DUF3791	0	0.0196078	1	1
PF12705.8: PDDEXK_1	0	0.0196078	1	1
PF12706.8: Lactamase_B_2	0	0.0392157	0.498284	1
PF12708.8: Pectate_lyase_3	0	0.0392157	0.498284	1
PF12789.8: PTR	0	0.0196078	1	1
PF12844.8: HTH_19	0	0.0196078	1	1
PF12850.8: Metallophos_2	0	0.0196078	1	1
PF12961.8: DUF3850	0	0.0196078	1	1
PF13102.7: Phage_int_SAM_5	0	0.0196078	1	1
PF13274.7: DUF4065	0	0.0392157	0.498284	1
PF13356.7: Arm-DNA-bind_3	0	0.0196078	1	1
PF13472.7: Lipase_GDSL_2	0	0.0980392	0.0603315	1
PF13479.7: AAA_24	0	0.0392157	0.498284	1
PF13671.7: AAA_33	0	0.0196078	1	1
PF13673.8: Acetyltransf_10	0	0.0196078	1	1
PF14053.7: DUF4248	0	0.0196078	1	1
PF14168.7: YjzC	0	0.0196078	1	1
PF14265.7: DUF4355	0	0.0196078	1	1
PF14301.7: DUF4376	0	0.0196078	1	1
PF14337.7: Abi_alpha	0	0.0196078	1	1
PF14354.7: Lar_restr_allev	0	0.0196078	1	1
PF14359.7: DUF4406	0	0.0392157	0.498284	1
PF14528.7: LAGLIDADG_3	0	0.0196078	1	1
PF14890.7: Intein_splicing	0	0.0196078	1	1
PF14902.7: DUF4494	0	0.0588235	0.247426	1
PF15943.6: YdaS_antitoxin	0	0.0196078	1	1
PF16473.6: DUF5051	0	0.0196078	1	1
PF16475.6: DUF5052	0	0.0196078	1	1
PF16729.6: DUF5067	0	0.0196078	1	1
PF16775.6: ZoocinA_TRD	0	0.0196078	1	1
PF16778.6: Phage_tail_APC	0	0.0196078	1	1
PF16784.6: HNHc_6	0	0.0392157	0.498284	1
PF17289.3: Terminase_6C	0	0.0196078	1	1
PF17657.2: DNA_pol3_finger	0	0.0196078	1	1
PF18809.2: PBECR1	0	0.0196078	1	1
PF18813.2: PBECR4	0	0.0196078	1	1
PF18814.2: PBECR5	0	0.0196078	1	1
PF18819.2: MuF_C	0	0.0196078	1	1
PF18823.2: InPase	0	0.0196078	1	1
PF18834.2: LPD22	0	0.0196078	1	1
PF18838.2: LPD23	0	0.0196078	1	1
PF18857.2: LPD38	0	0.0196078	1	1
PF18896.1: SLT_3	0	0.0196078	1	1
PF18906.1: Phage_tube_2	0	0.0196078	1	1
PF18909.1: DUF5664	0	0.0196078	1	1
PF18925.1: DUF5675	0	0.0196078	1	1
PF18928.1: DUF5677	0	0.0196078	1	1
PF18941.1: DUF5688	0	0.0196078	1	1
PF18994.1: Prophage_tailD1	0	0.0196078	1	1
PF18998.1: Flg_new_2	0	0.0196078	1	1

## Sheet: ST7
	Medication	Number of sample	Effect size (R2)	Effect size (R2-adj)	p value
OA patients	Drugs (Y/N)	No=7, Yes=13	0.0506351	0.00266501	0.53
	Meloxicam	No=11, Yes=9	0.0620041	0.00326337	0.012
GA patients	Colchicine	No=17, Yes=9	0.0426558	0.00170623	0.131
	Febuxostat	No=8, Yes=18	0.0390966	0.00156386	0.647
	Etoricoxib	No=15, Yes=11	0.0373023	0.00149209	0.897
	Methylprednisolone	No=20, Yes=6	0.0389885	0.00155954	0.679
